# Supplementary material for: Sensitive and Specific Analyses of Colorectal Cancer Recurrence through Multiplex superRCA Mutation Detection in Blood Plasma
Source: Cancers (Basel). 2024 Jan 27;16(3):549. doi: 10.3390/cancers16030549 (PMC10854605; doi:10.3390/cancers16030549)
Supplement: Supplementary file 1 [file cancers-16-00549-s001.zip]

Archive with 1 entries (1 files):
- cancers-2814118-supplementary.pdf
